# Supplementary material for: Venogenic erectile dysfunction: diagnosis on computed tomography cavernosography and endovascular treatment using an anterograde access via deep dorsal penile vein
Source: CVIR Endovasc. 2022 Feb 3;5:10. doi: 10.1186/s42155-022-00283-5 (PMC8814092; doi:10.1186/s42155-022-00283-5)
Supplement: Supplementary file 2 — Additional file 2: Figure S2. Computed tomography cavernosography with three-dimensional volume rendering (quod vide complementary movie file including three dimensional maximum intensity projection). [file 42155_2022_283_MOESM2_ESM.zip]

Archive with 2 entries (2 files):
- Figure_2a_movR1.mp4
- Figure_2b_movR1.mp4
